# Supplementary material for: Detection of Mycoplasma bovirhinis and bovine coronavirus in an outbreak of bovine respiratory disease in nursing beef calves
Source: Front Microbiomes. 2022 Dec 15;1:1051241. doi: 10.3389/frmbi.2022.1051241 (PMC12993465; doi:10.3389/frmbi.2022.1051241)
Supplement: Supplementary file 3 [file Table_1.xlsx]

## Sheet: Sheet1
Supplemental Table 1. Complete blood counts for low (LRT) and high rectal temperature (HRT) calves
Raw numbers of complete blood count for LRT (LRT1-29) and HRT (HRT1-22) calves. Abbreviations are listed at the bottom of the table.
ID	Temp	WBC	NEU	LYM	MONO	EOS	BAS	NEU %	LYM %	MONO %	EOS %	BAS %	RBC	HGB	HCT	MCV	MCH	MCHC	RDW %	PLT	MPV
LRT1	100.4	8.01	1.36	5.48	0.94	0.2	0.03	17	68.4	11.7	2.5	0.4	10.43	13.3	38.9	37.2	12.7	34.1	25.1	634	5
LRT2	100.5	12.06	1.12	10.09	0.59	0.2	0.06	9.3	83.6	4.9	1.7	0.5	11.03	14.3	41.7	37.8	12.9	34.2	24	927	4.9
LRT3	101	10.56	1.18	7.76	1.35	0.21	0.06	11.2	73.5	12.8	1.9	0.6	10.39	13.6	40	38.5	13.1	34	23.4	652	5.3
LRT4	101.1	6.89	0.69	5.66	0.44	0.08	0.02	9.9	82.1	6.4	1.2	0.4	10.98	13.9	42.7	38.9	12.7	32.5	23.7	737	4.6
LRT5	101.1	12.59	2.57	9.31	0.52	0.12	0.07	20.4	73.9	4.2	0.9	0.6	10.93	12.2	36.9	33.8	11.2	33	25.1	903	4.6
LRT6	101.5	11.72	1.43	9.35	0.74	0.11	0.09	12.2	79.8	6.3	1	0.7	13.88	14.4	43.3	31.2	10.4	33.4	28	538	4.4
LRT7	101.7	8.19	0.72	6.83	0.51	0.09	0.04	8.8	83.4	6.1	1.2	0.5	10.16	13.4	39.9	39.3	13.1	33.5	26.7	644	4.4
LRT8	101.7	6.5	0.99	4.78	0.59	0.12	0.02	15.3	73.5	8.9	1.9	0.4	11.53	13.3	40.7	35.3	11.6	32.8	24.7	644	4.7
LRT9	101.7	10.81	2.01	7.78	0.8	0.16	0.06	18.6	71.9	7.4	1.5	0.6	10.85	12.3	36.3	33.5	11.4	34	25.6	770	4.6
LRT10	101.8	8.67	2.03	5.97	0.53	0.12	0.02	23.4	68.8	6.1	1.4	0.3	9.39	12.7	38.2	40.7	13.5	33.1	24.8	766	4.3
LRT11	101.9	8.93	2.33	5.74	0.7	0.13	0.03	26.1	64.2	7.9	1.5	0.3	11.76	13.7	40.7	34.6	11.7	33.8	25.5	480	4.7
LRT12	101.9	11.03	2.26	7.53	1.03	0.13	0.08	20.4	68.3	9.4	1.2	0.7	11.11	14.3	42.3	38	12.9	33.8	24.2	853	4.7
LRT13	102.1	7.28	1.44	5.28	0.42	0.12	0.02	19.8	72.5	5.6	1.7	0.4	11.32	13.4	40.6	35.9	11.9	33.1	23.8	941	4.7
LRT14	102.2	8.29	1.87	5.81	0.46	0.13	0.02	22.6	70.1	5.4	1.6	0.3	11.17	13.6	40.8	36.6	12.2	33.3	27.7	832	4.4
LRT15	102.2	10.78	2.58	7.2	0.8	0.13	0.07	23.9	66.8	7.5	1.2	0.6	12.4	13.9	40.9	33	11.2	34.1	28.8	663	4.8
LRT16	102.2	9.37	2.79	6.03	0.43	0.09	0.03	29.8	64.3	4.7	0.9	0.3	11.44	14.6	44	38.5	12.8	33.2	24	549	4.6
LRT17	102.2	6.72	1.51	4.62	0.53	0.05	0.01	22.4	68.8	7.8	0.8	0.2	10.59	13.6	40.3	38	12.9	33.9	23.1	602	5.4
LRT18	102.3	10.89	2.05	7.42	1.23	0.12	0.07	18.9	68.1	11.3	1.1	0.6	11.12	11.8	37.4	33.7	10.6	31.5	23.6	742	4.7
LRT19	102.4	8.94	3.01	5.46	0.33	0.08	0.06	33.7	61	3.7	0.9	0.7	11.97	13.9	42.6	35.6	11.6	32.7	24.1	1040	4.8
LRT20	102.5	9.16	1.34	7.01	0.67	0.12	0.02	14.6	76.6	7.3	1.3	0.2	10.85	12.8	38.2	35.2	11.8	33.6	25.9	594	4.8
LRT21	102.5	10.05	1.98	7.3	0.58	0.16	0.03	19.7	72.6	5.8	1.6	0.3	11.39	13.5	40.7	35.7	11.9	33.2	29.8	564	4.5
LRT22	102.5	10.7	2.14	7.1	1.22	0.2	0.04	20	66.3	11.5	1.9	0.3	10.77	12.7	38.6	35.8	11.8	33	23.4	740	4.6
LRT23	102.6	6.65	1.22	4.75	0.52	0.15	0.01	18.4	71.3	7.8	2.3	0.2	9.35	11.5	34.6	37	12.3	33.1	25.3	334	4.5
LRT24	102.6	10.61	4.71	5.07	0.66	0.11	0.06	44.4	47.8	6.2	1	0.6	11.96	13.6	40.7	34	11.3	33.3	23.7	582	4.4
LRT25	102.6	12.99	3.39	8.42	0.95	0.17	0.06	26.1	64.8	7.4	1.3	0.4	10.77	12.4	37	34.4	11.5	33.5	25.1	794	4.3
LRT26	102.7	7.93	0.91	6	0.85	0.14	0.03	11.4	75.7	10.8	1.7	0.4	10.32	13.1	38.8	37.6	12.7	33.7	24.3	399	5.3
LRT27	102.7	11.11	3.14	7.54	0.32	0.07	0.04	28.3	67.9	2.8	0.6	0.4	9.98	11.4	35	35.1	11.5	32.7	24.3	648	4.6
LRT28	102.7	8.52	1.32	6.35	0.69	0.11	0.05	15.5	74.5	8.1	1.4	0.5	9.95	11.3	34.6	34.8	11.3	32.6	25.3	866	4.5
LRT29	102.8	12.55	2.22	8.7	1.47	0.13	0.03	17.7	69.3	11.8	1	0.2	9.3	10.7	33.8	36.4	11.5	31.7	24.8	405	4.7
HRT1	103	8.53	2.06	5.63	0.69	0.12	0.03	24.2	66	8.1	1.3	0.4	10.24	13	38.9	38	12.7	33.4	27.3	588	5.3
HRT2	103	10.73	1.71	7.36	1.43	0.15	0.08	16	68.6	13.2	1.4	0.8	9.8	12.8	37.3	38.1	13	34.2	24.1	743	4.6
HRT3	103.1	9.63	1.23	7.49	0.75	0.13	0.03	12.8	77.7	7.8	1.4	0.3	10.8	12	35.9	33.3	11.1	33.4	24.8	744	4.4
HRT4	103.1	6.62	1.47	3.89	1.04	0.19	0.03	22.1	58.7	15.7	3	0.5	9.2	12.6	38.1	41.4	13.7	33.2	24.9	616	4.9
HRT5	103.1	9.14	2.01	6.3	0.67	0.13	0.03	22	68.9	7.3	1.5	0.3	10.33	12.9	39.4	38.1	12.5	32.7	26	649	4.6
HRT6	103.2	13.02	1.34	10.21	1.16	0.23	0.08	10.3	78.4	9	1.7	0.6	12.16	14.5	43.6	35.9	12	33.3	25.5	651	4.5
HRT7	103.2	11.22	2.21	7.73	1.11	0.14	0.03	19.7	68.9	9.8	1.3	0.3	10.87	13.3	39.5	36.3	12.2	33.7	25.5	695	4.2
HRT8	103.3	6.54	1.08	4.67	0.67	0.1	0.02	16.5	71.4	10.3	1.5	0.3	9.78	11.7	37	37.9	12	31.6	24	506	5
HRT9	103.3	9.06	1.64	6.26	0.98	0.12	0.06	18.1	69.1	10.8	1.3	0.7	11.05	13.1	40.2	36.4	11.9	32.6	27.5	652	4.5
HRT10	103.4	9.44	2.37	6.18	0.71	0.17	0.01	25.1	65.5	7.5	1.8	0.1	10.55	12.3	36.8	34.8	11.6	33.4	22.5	633	4.4
HRT11	103.5	10.63	3.89	5.77	0.65	0.31	0.01	36.6	54.3	6.1	2.9	0.1	10.12	13.5	40.1	39.7	13.3	33.6	22.5	726	4.5
HRT12	103.6	16.65	5.32	9.51	1.53	0.26	0.03	32	57.2	9.1	1.5	0.2	10.77	11.6	35.8	33.3	10.7	32.3	27.2	1084	4.6
HRT13	103.7	10.2	2.43	7.08	0.47	0.15	0.07	23.8	69.4	4.6	1.5	0.7	11.61	14.1	41.3	35.6	12.1	34	27.4	822	4.7
HRT14	104	13.87	5.83	6.53	1.11	0.37	0.03	42	47.1	8	2.7	0.2	11.32	13	36.9	32.6	11.4	35.2	25.2	596	4.4
HRT15	104.2	10.99	2.74	6.15	1.88	0.16	0.06	24.9	56	17.1	1.4	0.6	10.05	11.4	34.5	34.3	11.4	33.1	27.5	660	4.5
HRT16	104.5	7.71	0.97	5.88	0.69	0.14	0.03	12.5	76.2	9	1.8	0.5	8.45	10	29.8	35.3	11.9	33.6	24.8	452	4.6
HRT17	104.5	10.7	4.61	4.73	0.81	0.53	0.02	43.1	44.2	7.5	5	0.2	8.65	10.3	31.5	36.4	11.9	32.7	22	555	4.7
HRT18	104.6	13.75	2.93	9.21	1.35	0.21	0.05	21.3	67	9.9	1.5	0.3	10.71	13.5	40.2	37.5	12.6	33.5	23.8	602	4.5
HRT19	104.7	3.61	0.3	2.52	0.59	0.19	0.01	8.4	69.7	16.1	5.5	0.3	10.46	13	37.4	35.8	12.5	34.9	25.5	377	4.6
HRT20	105	10.86	2.88	7.06	0.78	0.1	0.04	26.5	65	7.2	0.9	0.4	11.89	12.9	39.8	33.5	10.9	32.5	24.2	616	4.5
HRT21	106.2	11.14	2.35	7.43	1.2	0.14	0.02	21.1	66.7	10.7	1.3	0.2	11.46	12.5	38.9	33.9	10.9	32.1	25.2	658	4.7
HRT22	106.3	8.96	2.5	5.69	0.6	0.15	0.02	27.9	63.6	6.6	1.7	0.2	8.71	11.3	34.4	39.5	13	32.8	25.6	606	4.4
ID = Identification of calf
Temp = Rectal temperature
WBC = White blood cells
NEU = Neutrophils
LYM = Lymphocytes
MONO = Monocytes
EOS = Eosinophils
BAS = Basophils
NEU % = Percent Neutrophils
LYM % = Percent Lymphocytes
MONO % = Percent Monocytes
EOS % = Percent Eosinophils
BAS % = Percent Basophils
RBC = Red blood cells
HGB = Hemoglobin
HCT = Hematocrit
MCV = Mean corpuscular volume
MCH = Mean corpuscular hemoglobin
MCHC = Mean corpuscular hemoglobin concentration
RDW % = Red cell distribution width percentage
PLT = Platelets
MPV = Mean platelet volume
