# Supplementary material for: Detection of Mycoplasma bovirhinis and bovine coronavirus in an outbreak of bovine respiratory disease in nursing beef calves
Source: Front Microbiomes. 2022 Dec 15;1:1051241. doi: 10.3389/frmbi.2022.1051241 (PMC12993465; doi:10.3389/frmbi.2022.1051241)
Supplement: Supplementary file 4 [file Table_2.xlsx]

## Sheet: Sheet1
Supplemental Table 2. Complete blood count analysis means for low (LRT) and high rectal temperature (HRT) calves.
	WBC	NEU	LYM	MONO	EOS	BAS	NEU %	LYM %	MONO %	EOS %	BAS %	RBC	HGB	HCT	MCV	MCH	MCHC	RDW %	PLT	MPV
LRT mean	9.603	1.942	6.77	0.7197	0.1293	0.04241	19.99	70.68	7.503	1.386	0.4345	10.93	13.08	39.32	36.07	12	33.26	25.1	684.2	4.683
HRT mean	10.14	2.449	6.513	0.9486	0.1905	0.03591	23.04	64.98	9.609	1.995	0.3727	10.41	12.51	37.6	36.25	12.06	33.26	25.14	646.9	4.595
P-value	0.4225	0.1224	0.5752	0.0179	0.0047	0.3003	0.2087	0.0148	0.0142	0.0139	0.231	0.0657	0.067	0.0443	0.7748	0.7954	0.9684	0.9324	0.4081	0.2448
WBC = White blood cells
NEU = Neutrophils
LYM = Lymphocytes
MONO = Monocytes
EOS = Eosinophils
BAS = Basophils
NEU % = Percent Neutrophils
LYM % = Percent Lymphocytes
MONO % = Percent Monocytes
EOS % = Percent Eosinophils
BAS % = Percent Basophils
RBC = Red blood cells
HGB = Hemoglobin
HCT = Hematocrit
MCV = Mean corpuscular volume
MCH = Mean corpuscular hemoglobin
MCHC = Mean corpuscular hemoglobin concentration
RDW % = Red cell distribution width percentage
PLT = Platelets
MPV = Mean platelet volume
